# Supplementary material for: Cost-Effectiveness of First-Line Immunochemotherapy Versus BRAF Plus MEK Inhibitors in BRAFV600E-Mutated Metastatic Lung Cancer
Source: Curr Oncol. 2026 Jun 24;33(7):384. doi: 10.3390/curroncol33070384 (PMC13408117; doi:10.3390/curroncol33070384)
Supplement: Supplementary file 1 [file curroncol-33-00384-s001.zip]

Archive with 1 entries (1 files):
- curroncol-4363749-supplementary.pdf
